# Supplementary material for: Hybrid BCI for Meal-Assist Robot Using Dry-Type EEG and Pupillary Light Reflex
Source: Biomimetics (Basel). 2025 Feb 18;10(2):118. doi: 10.3390/biomimetics10020118 (PMC11853533; doi:10.3390/biomimetics10020118)
Supplement: Supplementary file 1 [file biomimetics-10-00118-s001.zip]

Archive with 1 entries (1 files):
- biomimetics-3426893-supplementary.pdf
